# Supplementary material for: Whole-genome resequencing of Coffea arabica L. (Rubiaceae) genotypes identify SNP and unravels distinct groups showing a strong geographical pattern
Source: BMC Plant Biol. 2022 Feb 14;22:69. doi: 10.1186/s12870-022-03449-4 (PMC8842891; doi:10.1186/s12870-022-03449-4)
Supplement: Supplementary file 3 — Additional file 3: Table S3. Amino acid changes identified by SnpEff software. Rows are reference amino acids and columns are changed amino acids. E.g., Row 'A' column 'E' indicates how many 'A' amino acids have been replaced by 'E' amino acids. [file 12870_2022_3449_MOESM3_ESM.xlsx]

## Sheet: Sheet1
Additional file 3: Table S3. Amino acid changes identified by SnpEff software. Rows are reference amino acids and columns are changed amino acids. E.g., Row 'A' column 'E' indicates how many 'A' amino acids have been replaced by 'E' amino acids.
	*	-	?	A	C	D	E	F	G	H	I	K	L	M	N	P	Q	R	S	T	V	W	Y
*	368	99	9		56		52	7	31		3	43	151				222	119	64		2	153	124
-	188		5909	899	263	559	719	219	1280	605	287	552	815	160	398	1072	784	1303	1236	839	739	255	222
?		2	5
A	4	2067	1	18943	9	2091	1970		2381	1	1	4	2	2		1554	2	5	4268	10478	10446	2
C	411	445	1	1	4112	1		1023	446	5	1	1	15	4	2	2		1543	1530	3	5	370	2551
D	16	1249		965	1	8587	4095	3	3050	1425	4	2	3	4	5495	5		23	4	4	803	1	3178
E	3303	1768		1220	2	5942	7508	1	3743	1	1	7745	2				2446	35	2	6	1467	4	2
F	2	705		1	666	1	2	5866	2		1214	1	5124		1	15	1	5	1774	5	1035		1257
G	1368	2109		2141	2302	3804	3485	1	18105	2		4	9		4	6	2	5035	3411	11	3345	1315	1
H		841		8		1004	2		14	4259			801		1848	792	2072	2660	3	6	1		2824
I		626		3	1	15	2	1091	1	10	8813	534	1780	2638	973	5	3	382	694	3266	5736	1	6
K	527	1368		11		1	5330	2	2		602	8179	2	963	4995	5	1608	4368	13	1451			2
L	391	1734		20	12	2	6	6251	6	869	3714	2	34197	1983	4	3589	984	1100	2260	15	3485	402	9
M	1	390		1	2	14	4			6	4520	798	1543	220	38	3	1	507	13	1661	1840		5
N	12	723		4	2	3378	15	1		1048	995	3370	4	7	7048	1	16	13	3810	1191	1		1011
P	4	1702		1515		3	8	1	3	2195	2	5	4650			18134	2112	1130	5623	2526	1	2	6
Q	2900	1248		18	1	3	2240		2	3035	1	2863	1001			872	6533	3459	18	10			1
R	1326	1083		7	2779	2	26	6	3855	3727	1038	4212	1844	1475	12	960	3959	13637	3382	1039	2	1954	4
S	1674	2431		1868	2153	7	19	2580	2920	8	1229	28	2992	4	3852	3673	30	2771	24247	3144	13	229	2169
T	1	1057		5605		17	1	1	3	15	4722	1144		1795	1432	985		725	2898	15820		1	8
V	1	1373		5638	19	687	1000	1399	1153	3	7480	1	3510	2181		5	2	15	26	3	15293
W	1724	160			1060	1		3	396				1184	1			1	1174	252	2	5	58	2
Y	819	371	1	1	2114	908		1429	13	2286	8	2	23		952	1	2	2	661	1	20		5098
